# Supplementary material for: Acaricidal Activity and Field Efficacy Analysis of the Potential Biocontrol Agent Bacillus vallismortis NBIF-001 against Spider Mites
Source: Microorganisms. 2022 Aug 30;10(9):1750. doi: 10.3390/microorganisms10091750 (PMC9504962; doi:10.3390/microorganisms10091750)
Supplement: Supplementary file 1 [file microorganisms-10-01750-s001.zip]

Archive with 1 entries (1 files):
- microorganisms-1863160-supplementary.pdf
